# Supplementary material for: SGLT2 Inhibitors and the Risk of Arrhythmias in Heart Failure: A Network Meta-Analysis
Source: J Clin Med. 2025 Jul 27;14(15):5306. doi: 10.3390/jcm14155306 (PMC12347573; doi:10.3390/jcm14155306)
Supplement: Supplementary file 1 [file jcm-14-05306-s001.zip]

Archive with 1 entries (1 files):
- jcm-3765969-supplementary.pdf
